# Supplementary material for: The Potential of Pectins to Modulate the Human Gut Microbiota Evaluated by In Vitro Fermentation: A Systematic Review
Source: Nutrients. 2022 Sep 2;14(17):3629. doi: 10.3390/nu14173629 (PMC9460662; doi:10.3390/nu14173629)
Supplement: Supplementary file 1 [file nutrients-14-03629-s001.zip]

Archive with 1 entries (1 files):
- nutrients-1861907-supplementary.pdf
